# Supplementary material for: COVID-19 in patients with autoimmune diseases: characteristics and outcomes in a multinational network of cohorts across three countries
Source: Rheumatology (Oxford). 2021 Mar 16;60(SI):SI37–50. doi: 10.1093/rheumatology/keab250 (PMC7989171; doi:10.1093/rheumatology/keab250)
Supplement: keab250_Supplementary_Data [file keab250_supplementary_data.zip]

Archive with 2 entries (2 files):
- rhe-20-3013-File002.docx
- Supplementary Appendix.docx
